# Supplementary material for: Contribution of the basal forebrain to corticocortical network interactions
Source: Brain Struct Funct. 2021 May 22;226(6):1803–21. doi: 10.1007/s00429-021-02290-z (PMC8203523; doi:10.1007/s00429-021-02290-z)
Supplement: Supplementary file 5 — Supplementary file5 (XLSX 10 kb) [file 429_2021_2290_MOESM5_ESM.xlsx]

## Sheet: BF Only Counts
	Red	Pink	Yellow	White
Slide-Section	ChAT single ChAT OFC	Chat OFC (red/Blue)	ChAT V2 (Red/Green)	Chat OFC V2 (Red/Blue/Green)
Slide 4 Section 2	2	0	0	0
Slide 4 Section 3	0	2	0	0
Slide 4 Section 4	0	0	0	0
Slide 4 Section 5	0	1	0	0
Slide 4 Section 6	2	2	0	0
Slide 5 Section 1	4	11	0	0
Slide 5 Section 2	19	4	0	0
Slide 5 Section 3	24	40	0	0
Slide 5 Section 4	14	27	0	1
Slide 5 Section 5	9	19	0	0
Slide 5 Section 6	13	20	0	1
Slide 6 Section 1	3	20	0	0
Slide 6 Section 2	7	16	0	0
Slide 6 Section 3	24	15	2	3
Slide 6 Section 4*	20	45	1	4
Slide 6 Section 5	63	21	0	2
Slide 6 Section 6	19	42	0	1
Slide 7 Section 1	22	17	0	0
Slide 7 Section 2	0	0	0	0
Slide 7 Section 3	5	1	0	0
Slide 7 Section 4	0	4	0	1
Slide 7 Section 5	0	0	0	0
total	250**	307 single ChAT	3 single ChAT	13 double ChAT
Supplementary Table S1
* section is displayed in Figure 2
1st line: shows color-tags in Fig.2
** cholinergic cells project elsewhere
